# Supplementary material for: Disruption of the Golgi Apparatus and Contribution of the Endoplasmic Reticulum to the SARS-CoV-2 Replication Complex
Source: Viruses. 2021 Sep 9;13(9):1798. doi: 10.3390/v13091798 (PMC8473243; doi:10.3390/v13091798)
Supplement: Supplementary file 1 [file viruses-13-01798-s001.zip]

Archive with 2 entries (2 files):
- viruses-1340797-suppl-conv/viruses-1340797-suppl-conversion.pdf
- viruses-1340797-suppl-conv/viruses-1340797-video1.mp4
